# Supplementary material for: ﻿Taxonomic note of Parnassia (Celastraceae): the identity of P.yui
Source: PhytoKeys. 2025 Jan 29;251:251–6. doi: 10.3897/phytokeys.251.140807 (PMC11799849; doi:10.3897/phytokeys.251.140807)
Supplement: XML Treatment for Parnassia farreri [file phytokeys.251.140807-treatment1.xml]

<!DOCTYPE tp:taxon-treatment
  PUBLIC "-//TaxonX//DTD Taxonomic Treatment Publishing DTD v0 20100105//EN" "tax-treatment-NSO.dtd">
<tp:taxon-treatment xmlns:tp="http://www.plazi.org/taxpub"><tp:treatment-meta><kwd-group><label>Taxon classification</label><kwd>
                <named-content content-type="kingdom">Plantae</named-content>
              </kwd><kwd>
                <named-content content-type="order">Celastrales</named-content>
              </kwd><kwd>
                <named-content content-type="family">Celastraceae</named-content>
              </kwd></kwd-group><mixed-citation publication-type="journal"><person-group><name><surname>Wang</surname><given-names>Shi-Qi</given-names></name><name><surname>Zhang</surname><given-names>Xue-Mei</given-names></name><name><surname>Shu</surname><given-names>Yu-Min</given-names></name></person-group><article-title>﻿Taxonomic note of <italic><tp:taxon-name><tp:taxon-name-part taxon-name-part-type="genus" reg="Parnassia">Parnassia</tp:taxon-name-part></tp:taxon-name></italic> (<tp:taxon-name><tp:taxon-name-part taxon-name-part-type="family">Celastraceae</tp:taxon-name-part></tp:taxon-name>): the identity of <italic><tp:taxon-name><tp:taxon-name-part taxon-name-part-type="genus" reg="Parnassia">P.</tp:taxon-name-part><tp:taxon-name-part taxon-name-part-type="species" reg="yui">yui</tp:taxon-name-part></tp:taxon-name></italic></article-title><source>PhytoKeys</source><day>29</day><month>01</month><year>2025</year><volume>251</volume><fpage>251</fpage><lpage>256</lpage><pub-id pub-id-type="doi">10.3897/phytokeys.251.140807</pub-id></mixed-citation></tp:treatment-meta><tp:nomenclature><label>﻿</label><tp:taxon-name>
              <object-id xmlns:xlink="http://www.w3.org/1999/xlink" content-type="arpha" xlink:type="simple">3A761928-6EDC-520E-9BD0-4D61E050175B</object-id>
              <tp:taxon-name-part taxon-name-part-type="genus" reg="Parnassia">Parnassia</tp:taxon-name-part>
              <tp:taxon-name-part taxon-name-part-type="species" reg="farreri">farreri</tp:taxon-name-part>
            </tp:taxon-name><tp:taxon-authority>W.E. Evans (1921: 174)</tp:taxon-authority></tp:nomenclature><tp:treatment-sec sec-type="material" id="SECID0EOCAE"><title>Type.</title><p>Myanmar • Chimely Valley, in the middle alpine zone, 3300 m, 15 August 1919, <italic>R. Farrer 1211</italic> (holotype: E00079815 photo!).</p></tp:treatment-sec></tp:taxon-treatment>
