# Supplementary material for: ﻿Taxonomic note of Parnassia (Celastraceae): the identity of P.yui
Source: PhytoKeys. 2025 Jan 29;251:251–6. doi: 10.3897/phytokeys.251.140807 (PMC11799849; doi:10.3897/phytokeys.251.140807)
Supplement: XML Treatment for Parnassia yui [file phytokeys.251.140807-treatment2.xml]

<!DOCTYPE tp:taxon-treatment
  PUBLIC "-//TaxonX//DTD Taxonomic Treatment Publishing DTD v0 20100105//EN" "tax-treatment-NSO.dtd">
<tp:taxon-treatment xmlns:tp="http://www.plazi.org/taxpub"><tp:treatment-meta><kwd-group><label>Taxon classification</label><kwd>
                <named-content content-type="kingdom">Plantae</named-content>
              </kwd><kwd>
                <named-content content-type="order">Celastrales</named-content>
              </kwd><kwd>
                <named-content content-type="family">Celastraceae</named-content>
              </kwd></kwd-group><mixed-citation publication-type="journal"><person-group><name><surname>Wang</surname><given-names>Shi-Qi</given-names></name><name><surname>Zhang</surname><given-names>Xue-Mei</given-names></name><name><surname>Shu</surname><given-names>Yu-Min</given-names></name></person-group><article-title>﻿Taxonomic note of <italic><tp:taxon-name><tp:taxon-name-part taxon-name-part-type="genus" reg="Parnassia">Parnassia</tp:taxon-name-part></tp:taxon-name></italic> (<tp:taxon-name><tp:taxon-name-part taxon-name-part-type="family">Celastraceae</tp:taxon-name-part></tp:taxon-name>): the identity of <italic><tp:taxon-name><tp:taxon-name-part taxon-name-part-type="genus" reg="Parnassia">P.</tp:taxon-name-part><tp:taxon-name-part taxon-name-part-type="species" reg="yui">yui</tp:taxon-name-part></tp:taxon-name></italic></article-title><source>PhytoKeys</source><day>29</day><month>01</month><year>2025</year><volume>251</volume><fpage>251</fpage><lpage>256</lpage><pub-id pub-id-type="doi">10.3897/phytokeys.251.140807</pub-id></mixed-citation></tp:treatment-meta><tp:nomenclature><label>﻿</label><tp:taxon-name>
              <object-id xmlns:xlink="http://www.w3.org/1999/xlink" content-type="arpha" xlink:type="simple">653AA851-0874-5EF0-84B5-E66806ACB5AA</object-id>
              <tp:taxon-name-part taxon-name-part-type="genus" reg="Parnassia">Parnassia</tp:taxon-name-part>
              <tp:taxon-name-part taxon-name-part-type="species" reg="yui">yui</tp:taxon-name-part>
            </tp:taxon-name><tp:taxon-authority>
              Jien (1963: 256)</tp:taxon-authority></tp:nomenclature><tp:treatment-sec sec-type="material" id="SECID0E5DAE"><title>Type.</title><p>China • Yunnan, Salwin-Kiukiang Divide, northeast of Sinpu, under bamboo thickets, 3000 m, 14 September 1938, <italic>T. T. Yu 20238</italic> (holotype: PE01842927!; isotypes: PE01842926!, KUN1205235!, KUN1205238!)</p></tp:treatment-sec><tp:treatment-sec sec-type="description" id="SECID0EGEAE"><title>Description.</title><p>Perennial herbs, glabrous. Rhizome sympodial. Stems 1 to 4, slender, 3–16 cm, with a tiny cauline leaf near middle. Basal leaves 1 to 7, petiole 1–4.5 cm; blade reniform, broad cordate or orbicular, 0.2–2.4 × 0.2–2.8 cm, base cordate, apex rounded or apiculate. Flower 0.8–1.5 cm in diam.; hypanthium turbinate. Sepals oblong, ovate or lanceolate, 2–3 × 1–2 mm, margin entire, apex acute. Petals white, densely purple-brown punctuate when dried, oblanceolate, triangular-ovate, to ovate-spartulate, 3–6 × 1.5–3.5 mm, base contracted into a claw ca. 2 mm, margin long fimbriate proximally, entire distally, apex acute to rounded-obtuse. Anthers ellipsoid, filaments 2–2.5 mm. Staminodes flat, broadly spatulate, 2 × 1–2 mm, apex shallowly 3-lobed, dentate, undulate or rounded. Ovary superior, broadly ovoid; style ca. 1 mm; stigma 3-lobed. Capsule depressed ovoid. Seeds brown, glossy, oblong.</p></tp:treatment-sec><tp:treatment-sec sec-type="phenology" id="SECID0ELEAE"><title>Phenology.</title><p>Flowering from July to September, fruiting from August to October.</p></tp:treatment-sec><tp:treatment-sec sec-type="distribution" id="SECID0EQEAE"><title>Distribution.</title><p>China, Myanmar and India.</p></tp:treatment-sec><tp:treatment-sec sec-type="habitat" id="SECID0EVEAE"><title>Habitats.</title><p>Under shrubs, grassy rocks, ledges and slopes at an elevation of 3000–3900 m.</p></tp:treatment-sec><tp:treatment-sec sec-type="material" id="SECID0E1EAE"><title>Additional specimens examined.</title><p><bold>China. Yunnan, Gongshan County</bold>: • 3252 m alt., 21 August 2024, <italic>Y.M. Shu et. al. s1166</italic> (SITC); • 3336 m, 21 August 2024, <italic>Y.M. Shu et. al. s1168</italic> (SITC); • 3399 m alt., 21 August 2024, <italic>Y.M. Shu et. al. s1170</italic> (SITC); 30 July 2013, <italic>X.H. Jin et al. st1518</italic> (PE01979311!); • 3600 m alt., 29 July 2013, <italic>X.H. Jin et al.</italic> st1357 (PE!); • 3300 m alt., 22 July 2013, <italic>X.H. Jin et al. ST0741</italic> (PE!); 2 September 2011, <italic>S.X. Yu et al. 6521</italic> (PE!); 24 August 2009, <italic>WWZ 126</italic> (KUN!); • 3250 m alt., 19 September 2003, <italic>J.H. Chen 3051</italic> (KUN!); • 3600 m, 19 September 2003, <italic>J.H. Chen 3053</italic> (KUN!); 19 August 2003, <italic>J.M. Lu et al. 2319</italic> (KUN!); • 3080 m alt., 2 October 2002, <italic>Gaoligong Shan Biodiversity Survey16895</italic> (CAS0321223!); • 3400 m alt., 9 September 1940, <italic>K.M. Feng 7619</italic> (PE00866103!, KUN0437239!, KUN0437240!); • 3300 m alt., 20 August 1937, <italic>T.T. Yu 22447</italic> (PE01982464!, PE01982465!, PE00866102!); • 3100 m alt., 1 October 1935, <italic>Q.W. Wang 67226</italic> (PE00866104!); <bold>Fugong County</bold>: • 3700 m alt., 16 August 2005, <italic>H. Li et al. 28515</italic> (CAS0321224!); • 20 August 2003, 2800 m alt., <italic>J.M. Lu et L.M. Gao 2327</italic> (KUN!); <bold>Lushui County</bold>: • 3050 m alt., 08 August 2011, <italic>X.H. Jin et al. 11171</italic> (PE02025103!).</p><p><bold>Myanmar.</bold> • 3600 m, 30 August 1919, <italic>F. Kingdon Ward. 3599</italic> (E00275515 photo!).</p></tp:treatment-sec><tp:treatment-sec sec-type="conservation status" id="SECID0EQGAE"><title>Conservation status.</title><p>The conservation status of both <italic><tp:taxon-name><tp:taxon-name-part taxon-name-part-type="genus" reg="Parnassia">P.</tp:taxon-name-part><tp:taxon-name-part taxon-name-part-type="species" reg="farreri">farreri</tp:taxon-name-part></tp:taxon-name></italic> and <italic><tp:taxon-name><tp:taxon-name-part taxon-name-part-type="genus" reg="Parnassia">P.</tp:taxon-name-part><tp:taxon-name-part taxon-name-part-type="species" reg="yui">yui</tp:taxon-name-part></tp:taxon-name></italic> have not been evaluated before. At present, <italic><tp:taxon-name><tp:taxon-name-part taxon-name-part-type="genus" reg="Parnassia">P.</tp:taxon-name-part><tp:taxon-name-part taxon-name-part-type="species" reg="farreri">farreri</tp:taxon-name-part></tp:taxon-name></italic> has been reported from China, Myanmar and India. Based on our field investigations, numerous individuals could be easily discovered under shrubs, in grassy slopes or on ledges, indicating the population survives and regenerates well. Thus, we propose to list <italic><tp:taxon-name><tp:taxon-name-part taxon-name-part-type="genus" reg="Parnassia">P.</tp:taxon-name-part><tp:taxon-name-part taxon-name-part-type="species" reg="farreri">farreri</tp:taxon-name-part></tp:taxon-name></italic> as Least Concern (<abbrev xmlns:xlink="http://www.w3.org/1999/xlink" xlink:title="Least Concern" id="ABBRID0ECIAE" xlink:type="simple">LC</abbrev>) according to the IUCN Red List Categories and Criteria (<xref ref-type="bibr" rid="B5">IUCN Standards and Petitions Committee 2022</xref>).</p></tp:treatment-sec><ref-list><ref id="B5"><mixed-citation xmlns:xlink="http://www.w3.org/1999/xlink" xlink:type="simple">IUCN Standards and Petitions Committee (<year>2022</year>) Guidelines for Using the IUCN Red List Categories and Criteria. Version 15.1. Prepared by the Standards and Petitions Committee. <ext-link xlink:href="https://www.iucnredlist.org/documents/RedListGuidelines.pdf" ext-link-type="uri" xlink:type="simple">https://www.iucnredlist.org/documents/RedListGuidelines.pdf</ext-link></mixed-citation></ref></ref-list></tp:taxon-treatment>
